# Supplementary material for: Natural Variation of Lignocellulosic Components in Miscanthus Biomass in China
Source: Front Chem. 2020 Nov 5;8:595143. doi: 10.3389/fchem.2020.595143 (PMC7674668; doi:10.3389/fchem.2020.595143)
Supplement: Supplementary file 5 [file Table_5.xlsx]

## Sheet: Sheet1
Numbering	Species	province	latitude	longitude	altitude(m)	Flowering start time	height（cm）	Ploidy	Cellulose	Hemicellulose	Acid-soluble lignin	Acid-insoluble lignin	Lignin	Holocellulos	Lignocellulosic	Extracts	Total ash	H/L
A0430	M. ﬂoridulus	Hunan	28.32	113	48	NA	325.5	2	34.75	24.59	1.36	16.87	18.24	59.34	77.57	17.51	2.99	3.25
M001	M. ﬂoridulus	Hunan	28.25	113.08	66	Late July	172.9	2	38.78	21.6	1.42	16.03	17.45	60.38	77.83	16.08	3.1	3.46
M002	M. ﬂoridulus	Hunan	28.25	113.08	66	Early August	257	2	38.49	18.97	1.36	17.48	18.84	57.46	76.3	15.95	2.93	3.05
M003	M. ﬂoridulus	Hunan	28.28	112.55	72	Mid-August	347.8	2	40.11	21.01	1.23	17.19	18.42	61.12	79.54	16.19	1.93	3.32
M005	M. ﬂoridulus	Hunan	28.25	112.61	89	NA	220.7	2	38.34	21.4	1.42	15.84	17.26	59.74	77	16.14	3.58	3.46
M006	M. sinensis	Hunan	28.25	113.08	66	Early october	201.6	2	35.96	20.72	1.24	16.63	17.87	56.69	74.56	19.57	2.29	3.17
M007	M. sinensis	Hunan	28.25	113.08	66	Early october	144.2	2	32.07	19.16	0.93	18.55	19.49	51.23	70.71	18.27	2.11	2.63
M009	M. sinensis	Hunan	28.15	112.89	76	Early october	190	2	39.98	18.24	1.02	15.42	16.44	58.21	74.65	20.85	1.79	3.54
M010	hybrids	Hunan	28.25	113.08	66	Late september	226.5	2	43.55	15.71	0.98	18.21	19.19	59.26	78.45	18.28	1.69	3.09
M012	M. lutarioriparius	Hunan	28.15	112.89	76	NA	273.7	2	36.44	16.96	0.92	15.15	16.06	53.4	69.46	19.41	2.29	3.32
M013	M. lutarioriparius	Hunan	28.28	112.55	72	Early october	400	2	44.88	18.71	1.11	17.15	18.26	63.58	81.84	9.76	1.67	3.48
M014	M. lutarioriparius	Hunan	28.28	112.55	72	Early october	355	4	44.87	22.72	1.4	17.01	18.41	67.59	86	8.5	2.04	3.67
M015	M. lutarioriparius	Hunan	28.28	112.55	72	NA	244.5	4	41.58	23.6	1.47	17.57	19.04	65.18	84.22	9.72	3.27	3.42
M0161	M. lutarioriparius	Hunan	28.28	112.55	72	NA	191.9	4	43.65	18.74	1.74	18.04	19.78	62.39	82.17	10.53	3.32	3.15
M0162	M. lutarioriparius	Hunan	28.28	112.55	72	NA	238.5	4	39.63	25.22	1.65	18.36	20.01	64.85	84.86	10.51	3.21	3.24
M0171	M. lutarioriparius	Hunan	28.28	112.55	72	NA	261.7	2	35.46	25.25	1.23	18.75	19.98	60.71	80.69	12.67	2.67	3.04
M0172	M. lutarioriparius	Hunan	28.28	112.55	72	NA	330.5	2	46.16	18.95	1.43	20.28	21.71	65.12	86.82	8.1	2.52	3
M019	M. ﬂoridulus	Fujian	26.08	119.23	47	Late august	134.3	2	32.05	17.28	1.01	14.45	15.46	49.33	64.79	21.78	2.32	3.19
M020	M. sinensis	Fujian	26.17	119.35	457	Mid september	191.4	2	48.4	23.19	1.56	15.71	17.27	71.6	88.86	10.12	2.96	4.15
M021	M. ﬂoridulus	Fujian	26.12	119.22	365	NA	295	2	36.61	28.2	1.37	16.22	17.59	64.81	82.4	11.2	3.32	3.69
M022	M. ﬂoridulus	Fujian	26.05	119.14	41	NA	302	2	33.6	21.16	1.26	16.13	17.39	54.77	72.16	19.46	3.96	3.15
M024	M. ﬂoridulus	Fujian	26.09	119.29	14	Late september	141.7	2	36.15	16.1	1.02	13.05	14.06	52.25	66.31	28.14	2.13	3.72
M027	M. sacchariﬂorus	Shandong	36.2	117.11	224	Mid september	212	NA	33.41	20.23	1.03	17.74	18.77	53.64	72.41	12.12	2.06	2.86
M028	M. sinensis	Shandong	34.23	121.36	34	Mid-August	171	NA	38.1	21.58	1.34	15.74	17.09	59.68	76.77	11.55	2.82	3.49
M029	M. sinensis	Shandong	34.23	121.36	34	Mid-August	230.8	NA	36.28	24.03	1.21	15.04	16.25	60.31	76.56	15.78	2.74	3.71
M030	M. sinensis	Shandong	34.23	121.36	34	Early september	148	2	33.56	21.63	1.1	16.42	17.52	55.19	72.7	18.57	2.48	3.15
M031	hybrids	Hunan	NA	NA	NA	Mid-August	270	3	44.11	20.24	1.09	20.45	21.53	64.35	85.89	8.2	1.54	2.99
M032	M. sacchariﬂorus	Jiangsu	31.98	118.78	27	Early september	NA	2	40.45	24.16	1.25	15.84	17.09	64.62	81.71	9.49	2.66	3.78
M033	M. lutarioriparius	Jiangsu	31.98	118.78	27	Early september	198.7	4	34.9	30.46	1.29	18.05	19.35	65.35	84.7	10.38	2.1	3.38
M034	M. sacchariﬂorus	Jiangsu	31.98	118.78	27	Mid-October	206.8	2	35.01	24.72	1.15	17.14	18.29	59.73	78.02	16.78	3.22	3.27
M035	M. lutarioriparius	Jiangsu	32.03	118.86	58	NA	155.8	4	33.44	26.2	1.13	16.65	17.78	59.63	77.41	16.46	1.73	3.35
M036	M. sacchariﬂorus	Jiangsu	32.03	118.86	58	NA	192.4	2	36.57	19.49	1.25	15.16	16.42	56.06	72.47	19.87	2.51	3.41
M037	M. sacchariﬂorus	Jiangsu	32.03	118.86	58	NA	133	2	35.43	23.65	1.02	17.66	18.68	59.08	77.76	12.98	2.44	3.16
M038	M. lutarioriparius	Jiangsu	32.06	118.76	22	Late september	217.7	4	42.91	26.77	1.44	18.87	20.31	69.68	89.99	7.23	1.76	3.43
M039	M. sacchariﬂorus	Jiangsu	32.05	118.92	60	Late october	245.3	2	32.6	23.32	1.08	15.59	16.67	55.92	72.59	20.33	2.14	3.35
M0401	M. sacchariﬂorus	Shandong	36.2	117.11	223	Early october	191.3	4	41.41	23.62	1.39	18.19	19.58	65.03	84.61	11.82	2.08	3.32
M0402	M. sacchariﬂorus	Shandong	36.2	117.11	223	NA	181.9	4	42.41	21.01	1.2	18.65	19.85	63.42	83.27	12.32	2.23	3.2
M041	M. sacchariﬂorus	Shandong	36.21	117.15	164	NA	181.9	4	36.3	25.32	1.31	18.98	20.28	61.62	81.9	11.05	1.66	3.04
M042	M. sacchariﬂorus	Shandong	36.21	117.15	164	NA	178	4	36.15	30.81	1.15	17.33	18.49	66.96	85.45	9.97	1.47	3.62
M043	M. ﬂoridulus	Jiangxi	29.13	115.81	22	Late september	184.3	2	31.93	26.08	1.51	15.28	16.8	58.02	74.81	20.26	2.28	3.45
M045	M. ﬂoridulus	Jiangxi	29.13	115.81	22	Early August	286.7	2	35.35	22.99	1.53	13.45	14.97	58.34	73.31	18.73	3.72	3.9
M047	M. sacchariﬂorus	Henan	34.82	112.31	238	Mid september	202.8	4	33.57	31.99	1.07	17.62	18.69	65.57	84.26	15.43	1.94	3.51
M048	M. sacchariﬂorus	Henan	34.82	112.31	238	Late september	225.7	4	30.29	32.71	1.27	17.15	18.42	63	81.42	15.41	1.9	3.42
M049	M. sacchariﬂorus	Henan	34.63	112.41	236	Mid september	173	4	32.26	33.55	1.05	16.72	17.77	65.81	83.59	12.25	2.57	3.7
M050	M. sacchariﬂorus	Henan	34.82	112.31	238	Late september	177	4	37.63	23.61	1.02	16.62	17.64	61.24	78.88	14.58	2.24	3.47
M051	M. sacchariﬂorus	Henan	34.82	112.31	238	Mid september	249.7	4	37.22	21.09	1.03	16.11	17.14	58.31	75.45	17.35	2.4	3.4
M052	M. sacchariﬂorus	Henan	34.57	112.35	248	Late september	264.3	4	40.96	23.73	1.37	16.84	18.21	64.69	82.9	12.4	2.47	3.55
M053	M. sacchariﬂorus	Henan	34.57	112.35	248	Late september	239.7	4	42.47	23.48	1.26	16.42	17.68	65.95	83.64	10.78	1.86	3.73
M054	M. sacchariﬂorus	Hebei	37.94	114.59	61	Late september	251.3	2	38.16	25.52	1.18	16.61	17.79	63.68	81.47	14.29	2.37	3.58
M055	M. sacchariﬂorus	Hebei	38.22	114.15	198	Mid september	152.8	2	36.15	25.01	1.27	16.76	18.03	61.16	79.19	11.88	3.28	3.39
M056	M. sacchariﬂorus	Hebei	38.09	114.32	120	Mid september	156.7	2	43.55	25.67	1.19	17.62	18.81	69.22	88.02	9.41	1.88	3.68
M057	M. sacchariﬂorus	Hebei	38.31	113.98	198	Mid-August	171.8	2	38.02	24.4	1.03	16.15	17.18	62.42	79.6	14.89	2.5	3.63
M058	M. sinensis	Shandong	36.12	117.06	197	NA	155.7	NA	39.76	24.78	1.19	16.69	17.87	64.54	82.42	12.75	2.77	3.61
M059	M. sinensis	Shandong	36.12	117.06	197	Late august	228.2	2	37.66	27.1	1.34	16.32	17.66	64.76	82.42	11.46	2.77	3.67
M060	M. sinensis	Shandong	36.22	117.1	500	Late august	257.4	2	34.81	31.49	1.16	16.71	17.88	66.3	84.17	10.72	3.45	3.71
M061	M. sinensis	Shandong	36.22	117.1	500	Early september	212.1	2	36.51	29.8	1.18	17.12	18.3	66.32	84.62	12.18	3.29	3.62
M062	M. sinensis	Shandong	36.22	117.1	500	Mid september	199.5	2	37	30.14	1.39	15.1	16.49	67.13	83.63	12.62	3.65	4.07
M065	M. sacchariﬂorus	Shandong	37.41	118.66	4	Late august	205.5	2	40.57	28.87	1.32	18.85	20.17	69.45	89.62	6.44	1.88	3.44
M066	M. sacchariﬂorus	Shandong	37.41	118.66	4	Mid september	172.7	2	36.61	32.32	1.15	17.37	18.52	68.93	87.45	10.38	1.84	3.72
M067	M. sacchariﬂorus	Shandong	37.41	118.66	4	Mid september	180.3	2	39.08	32.93	1.33	18.08	19.41	72	91.41	7.77	2.15	3.71
M068	M. sacchariﬂorus	Shandong	37	118.66	4	Late september	216.3	2	39.72	28.46	1.17	18.12	19.29	68.18	87.47	8.82	2.51	3.53
M069	M. sacchariﬂorus	Shandong	37	118.66	4	Late september	204	2	41.46	27.7	1.01	17.82	18.83	69.16	87.99	8.55	1.92	3.67
M070	M. sacchariﬂorus	Shandong	37.41	118.66	4	Mid september	252.7	2	39.7	24.55	1.09	16.42	17.51	64.25	81.76	13.25	2.55	3.67
M071	M. sacchariﬂorus	Shandong	37.41	118.66	4	Mid september	190	2	39.85	26.17	1.09	17.97	19.06	66.02	85.08	8.7	2.57	3.46
M0721	M. sacchariﬂorus	Shandong	37.41	118.66	4	Late august	196.3	2	41.36	24.77	1.03	17.53	18.56	66.13	84.69	10.84	2.8	3.56
M0722	M. sacchariﬂorus	Shandong	37.41	118.66	4	Late august	259.3	2	40.19	26.31	1.19	17.23	18.43	66.5	84.92	10.9	2.83	3.61
M0731	M. sacchariﬂorus	Shandong	37.41	118.66	4	Late august	259.3	2	44.52	25.27	1.41	18.2	19.6	69.79	89.39	7.82	2.95	3.56
M0732	M. sacchariﬂorus	Shandong	37.41	118.66	4	Mid september	254.7	2	41.85	24.98	1.34	18.04	19.38	66.83	86.22	7.77	2.89	3.45
M074	M. sacchariﬂorus	Shandong	37.41	118.66	4	Mid september	254.7	2	41.67	22.99	1.31	20.13	21.44	64.66	86.1	7.91	3.21	3.02
M075	M. sacchariﬂorus	Shandong	37.83	119	3	Early september	201.7	2	39.6	24.27	0.99	14.84	15.83	63.87	79.7	16.27	2.75	4.03
M076	M. sacchariﬂorus	Shandong	37.83	119	3	Early september	237.7	2	41.36	26.48	1.17	17.08	18.26	67.84	86.1	9.18	1.97	3.72
M077	M. sacchariﬂorus	Shandong	37.83	119	3	Late september	197.5	2	43.51	24.77	1.53	17.34	18.87	68.28	87.15	6.97	2.33	3.62
M078	M. sacchariﬂorus	Shanxi	34.83	110.39	407	Early september	203.8	2	42.32	24.39	1.4	16.48	17.88	66.71	84.59	11.11	2.72	3.73
M079	M. sacchariﬂorus	Shanxi	34.82	110.39	458	Early september	173.2	2	39.59	24.76	1.25	16.48	17.73	64.35	82.07	12.43	2.29	3.63
M080	M. sacchariﬂorus	Shaanxi	34.38	107.89	590	Mid september	197.5	2	40.58	25.91	1.3	15.48	16.78	66.49	83.27	16.03	1.93	3.96
M081	M. sacchariﬂorus	Shaanxi	34.36	107.88	564	Early september	191.4	2	39.04	22.18	1.23	15.49	16.72	61.22	77.94	20.06	1.93	3.66
M082	M. sacchariﬂorus	Shaanxi	34.36	107.88	564	Late september	209	2	39.71	26.95	1.29	18.1	19.39	66.66	86.05	11.61	2.49	3.44
M083	M. sacchariﬂorus	Shaanxi	34.37	107.88	586	Late september	159.3	2	35.28	22.17	1.13	15.2	16.33	57.44	73.77	23.51	2.66	3.52
M086	M. sacchariﬂorus	Shaanxi	34.4	107.88	606	Late september	216.3	2	35.5	25.58	1.13	15.5	16.63	61.08	77.71	19.69	2.08	3.67
M092	M. sacchariﬂorus	Ningxia	38.31	106.21	1119	Mid september	193.1	2	42.95	26.64	1.28	16.89	18.17	69.59	87.75	10	2.76	3.83
M093	M. sacchariﬂorus	Ningxia	38.31	106.21	1119	Late June	197.5	2	47.52	25.7	1.5	16.8	18.3	73.23	91.52	6.21	2.21	4
M094	M. sacchariﬂorus	Ningxia	38.31	106.21	1119	Mid-July	199.8	2	39.86	32.7	1.26	16.33	17.59	72.56	90.14	9.07	2.5	4.13
M095	M. sacchariﬂorus	Ningxia	38.32	106.23	1118	Early July	186.7	2	43.94	30.04	1.34	16.34	17.67	73.98	91.65	7.75	2.65	4.19
M096	M. sacchariﬂorus	Ningxia	38.31	106.21	1119	Late June	199.9	2	39.72	26.91	1.2	17.81	19	66.63	85.63	9.73	2.42	3.51
M097	M. sacchariﬂorus	Shaanxi	34.42	107.9	613	Mid-June	199.9	2	37.74	21.46	1	15.66	16.66	59.19	75.86	19.48	2.3	3.55
M121	hybrids	Guizhou	27.52	106.49	891	Late september	217.8	2	29.85	18.19	0.93	15.78	16.71	48.04	64.75	29.73	1.61	2.87
M123	M. sacchariﬂorus	Heilongjinag	46.02	128.55	120	Late september	146	2	37.19	19.65	1.88	21.86	23.75	56.84	80.58	10.45	3.7	2.39
M124	M. sacchariﬂorus	Heilongjinag	46	128.7	120	Late June	109	2	40.78	31.79	1.23	16.09	17.32	72.57	89.89	8.85	2.66	4.19
M125	M. sacchariﬂorus	Heilongjinag	46.07	128.91	120	Mid-June	133.4	2	38.58	32.61	1.28	14.52	15.79	71.19	86.98	10.26	2.75	4.51
M126	M. nudipes	Guizhou	27.11	107.9	927	Late June	111.5	2	35.32	25.47	1.33	16.31	17.63	60.79	78.42	19.94	2.7	3.45
M127	M. sinensis	Guizhou	27.11	107.9	927	NA	210	2	30.93	21.08	1.32	14.43	15.76	52.01	67.76	24.97	2.53	3.3
M128	M. sinensis	Guizhou	27.11	107.9	927	NA	155	2	34.69	18.98	1.35	16.39	17.74	53.67	71.41	24.09	1.73	3.03
M129	M. sinensis	Guizhou	27.11	107.9	927	NA	213.5	2	34.47	18.94	1.18	16.12	17.3	53.41	70.7	23.24	1.72	3.09
M130	M. nudipes	Guizhou	27.11	107.9	927	NA	264.5	2	35.58	22.95	1.05	15.49	16.53	58.53	75.06	21.96	2.32	3.54
M134	M. sacchariﬂorus	Liaoning	41.63	123.51	74	NA	180.3	2	36.26	33.35	1.36	15.71	17.07	69.61	86.69	9.19	2.34	4.08
M135	M. sacchariﬂorus	Liaoning	41.7	123.36	40	Late June	162.6	2	36.53	33.11	1.23	16.49	17.72	69.64	87.36	7.89	3.27	3.93
M137	M. sacchariﬂorus	Liaoning	41.7	123.36	40	Mid-June	120.2	2	36.34	34.23	1.26	17.06	18.31	70.57	88.89	8.15	2.57	3.85
M1381	M. sacchariﬂorus	Liaoning	41.7	123.36	40	Late June	126.7	2	38.62	25.38	1.21	14.52	15.72	64	79.72	10.46	2.82	4.07
M1382	M. sacchariﬂorus	Liaoning	41.7	123.36	40	Late June	143.6	2	39.95	24.88	1.25	14.52	15.77	64.83	80.6	10.46	2.82	4.11
M139	M. sacchariﬂorus	Liaoning	41.7	123.36	40	Late June	143.6	2	41.71	24.85	1.25	15.33	16.57	66.56	83.13	9.37	2.72	4.02
M140	M. sacchariﬂorus	Liaoning	41.7	123.36	40	Late June	148.3	2	39.22	25.03	1.43	19.02	20.44	64.24	84.69	10.55	3.29	3.14
M141	M. sinensis	Jilin	43.81	127.43	350	Late June	187.8	2	44.43	19.8	1.75	17.85	19.61	64.23	83.84	7.6	2.7	3.28
M143	M. sinensis	Jilin	43.81	127.43	350	Late June	184	2	43.44	23.76	1.5	16.95	18.45	67.2	85.65	8.63	2.33	3.64
M144	M. sacchariﬂorus	Jilin	43.75	127.39	298	NA	208.5	2	40.2	24.17	1.23	16.58	17.81	64.38	82.18	9.16	3.21	3.61
M145	M. sacchariﬂorus	Jilin	43.75	127.39	298	Mid-June	152.7	2	37.45	32.7	1.33	15.58	16.9	70.15	87.05	8.99	2.89	4.15
M146	M. sacchariﬂorus	Jilin	43.55	127.5	411	Mid-June	152.6	2	38.21	31	1.38	16.69	18.07	69.22	87.28	9.05	2.82	3.83
M147	M. sacchariﬂorus	Jilin	43.77	127.32	277	Late June	128.7	2	38.56	34.19	1.5	17.53	19.03	72.76	91.79	8.63	3.55	3.82
M148	M. sacchariﬂorus	Jilin	43.75	127.39	298	Late June	132.7	2	43.12	28.48	1.5	16.87	18.37	71.6	89.97	6.46	2.75	3.9
M149	M. sacchariﬂorus	Shandong	36.96	119.23	4	Late June	148.6	2	39.43	26.54	1.26	17.63	18.89	65.97	84.85	9.38	2.12	3.49
M150	M. sacchariﬂorus	Shandong	36.96	119.23	4	Early september	221.3	2	40.6	26.96	1.36	16.79	18.15	67.55	85.7	9.44	3.12	3.72
M151	M. sinensis	Guangdong	21.39	111.03	29	Mid september	179.7	2	41.03	20.48	1.15	18.82	19.96	61.51	81.47	9.01	1.8	3.08
M153	M. sinensis	Beijing	39.99	116.21	74	NA	95	2	33.43	22.47	1.19	15.81	17	55.9	72.9	20.22	2.78	3.29
M154	M. sinensis	Beijing	39.99	116.21	74	Mid september	175.8	2	34.41	21.18	1.23	14.28	15.51	55.59	71.1	23.15	2.45	3.59
M155	M. sacchariﬂorus	Beijing	39.99	116.21	74	Early september	231.8	2	40.4	22.1	1.26	16.6	17.86	62.5	80.36	13.28	1.85	3.5
M156	M. sacchariﬂorus	Beijing	40.16	116.31	48	Late september	263.9	2	36.68	28.73	1.18	17.7	18.88	65.42	84.29	10.32	3.34	3.47
M157	M. sacchariﬂorus	Beijing	40.13	116.15	52	Late august	175.9	2	42.07	29	1.44	16.23	17.66	71.07	88.73	9.51	1.78	4.02
M158	M. sacchariﬂorus	Beijing	40.13	116.2	47	Early september	177.3	2	43.4	28.5	1.14	15.72	16.86	71.9	88.76	9.39	2.62	4.27
M165	M. sinensis	Guangxi	21.31	109.25	27	Mid-July	176.3	2	39.08	17.95	0.89	16.26	17.15	57.03	74.19	19.95	1.43	3.32
M171	hybrids	Hunan	NA	NA	NA	NA	110	2	36.84	25.27	1.17	12.05	13.22	62.11	75.33	24.34	2.88	4.7
M173	M. lutarioriparius	Shandong	35.09	116.67	36	NA	NA	2	38.12	19.2	1.07	15.59	16.66	57.32	73.97	19.14	1.7	3.44
M174	M. lutarioriparius	Shandong	35.09	116.67	35	NA	256.1	2	40.46	19.74	1.37	15.81	17.18	60.21	77.38	15.81	2.46	3.51
M175	M. sacchariﬂorus	Shandong	35.12	116.58	36	NA	248.5	4	38.73	25.58	1.12	18.42	19.54	64.32	83.86	9.28	2.29	3.29
M176	M. sacchariﬂorus	Shandong	35.07	116.32	37	Late september	212.3	2	37.23	24.16	0.98	16.56	17.54	61.39	78.93	10.7	2.78	3.5
M177	M. sacchariﬂorus	Shandong	36.48	115.78	37	Early october	209.7	2	41.82	29.15	1.22	17.59	18.81	70.97	89.78	5.38	2.96	3.77
M178	M. sinensis	Shandong	37.08	120.99	118	Mid september	206	2	38.72	25.78	1.32	18	19.32	64.51	83.83	14.62	2.45	3.34
M181	M. sacchariﬂorus	Shandong	37.48	121.45	3	Early september	197.8	2	36.73	31.2	1.13	18.27	19.41	67.93	87.33	9.03	1.51	3.5
M182	M. sacchariﬂorus	Shandong	37.51	121.44	4	Early september	200.8	4	42.63	24.94	1.25	17.09	18.34	67.56	85.9	12.21	2.83	3.68
M184	M. sacchariﬂorus	Anhui	31.92	117.21	27	Late august	237.8	2	40.08	25.62	1.12	16.92	18.04	65.7	83.74	13.19	2.38	3.64
M185	M. sacchariﬂorus	Anhui	31.75	117.55	50	Late september	230.7	2	42.08	25.41	1.11	15.95	17.06	67.49	84.55	13.3	2.85	3.96
M186	M. ﬂoridulus	Anhui	32.38	116.79	30	Mid september	155.7	2	38.99	29.57	1.55	14.76	16.31	68.57	84.88	9.12	1.61	4.2
M1871	M. ﬂoridulus	Anhui	31.75	117.55	50	Mid-July	277.7	2	32.99	23.31	1.17	15.21	16.38	56.3	72.68	22.75	2.54	3.44
M1872	M. ﬂoridulus	Anhui	31.75	117.55	50	Late July	253	2	35.4	21.62	1.3	15.72	17.03	57.02	74.04	21.49	2.03	3.35
M200	M. ﬂoridulus	Hubei	30.52	114.41	29	Late July	253	2	39.03	19.96	1.34	15.78	17.13	58.99	76.12	16.92	2.19	3.44
M201	hybrids	Hubei	30.52	114.35	56	Late october	121.2	2	40.76	25.55	1.12	14.61	15.73	66.31	82.04	15.59	1.91	4.21
M202	M. sinensis	Hubei	30.52	114.41	30	NA	200	2	40.36	23.6	1.4	17.64	19.04	63.97	83	12	1.81	3.36
M203	M. ﬂoridulus	Hubei	30.31	114.26	42	Late august	237.8	2	36.17	18.02	1.44	16.14	17.58	54.18	71.76	20.85	1.66	3.08
M204	M. sinensis	Hubei	30.55	114.45	35	NA	196.5	2	35.37	23.88	1.49	14.22	15.71	59.25	74.96	20.69	2.18	3.77
M205	M. sacchariﬂorus	Hubei	30.55	114.4	20	Mid september	173.1	2	40.79	26.94	1.04	15.01	16.05	67.73	83.78	12.38	2.68	4.22
M206	M. lutarioriparius	Hubei	30.53	114.41	21	Late september	132	2	39.26	20.38	1.2	17.82	19.02	59.64	78.67	14.05	2.34	3.14
M207	M. lutarioriparius	Hubei	30.52	114.4	46	NA	235.4	4	41.65	25.94	1.28	16.56	17.84	67.58	85.42	11.26	3.77	3.79
M208	M. lutarioriparius	Hubei	30.53	114.42	21	NA	248	2	36.03	26.73	1.34	16.24	17.59	62.76	80.35	15.35	2.08	3.57
M214	M. ﬂoridulus	Zhejiang	30.3	120.09	6	NA	165.3	2	34.46	19.18	1.4	15.03	16.43	53.64	70.06	19.31	4.5	3.26
M216	M. sacchariﬂorus	Zhejiang	30.3	120.09	6	NA	355	2	38.7	21.31	1.16	13.59	14.75	60.01	74.76	22.59	1.89	4.07
M218	M. sacchariﬂorus	Shandong	38.02	117.69	6	Early october	194	2	39.15	23.48	1.23	17.84	19.08	62.63	81.71	10.11	2.58	3.28
M219	M. sacchariﬂorus	Shandong	37.45	118.02	11	Late september	214	2	43.97	26.54	1.25	17.4	18.65	70.51	89.16	7.42	3.38	3.78
M221	M. sacchariﬂorus	Shandong	37.92	117.66	7	Early september	196.7	2	39.03	29.36	1.11	17.17	18.28	68.39	86.67	12.35	2.8	3.74
M229	M. ﬂoridulus	Guangdong	23.6	113.22	84	Early september	206.9	2	36.23	25.68	0.95	15.66	16.61	61.91	78.52	20.37	2.4	3.73
M230	M. ﬂoridulus	Guangdong	23.6	113.22	84	NA	163.5	2	39.88	20.28	1.53	16.29	17.83	60.16	77.98	17.51	2.98	3.37
M231	M. sinensis	Guangxi	22.97	108.32	114	NA	245	2	41.66	27.85	1.66	15.01	16.68	69.51	86.19	9.73	2.3	4.17
M233	M. nudipes	Yunnan	24.21	102.32	1650	NA	60	2	35.08	18.91	1.03	16.66	17.69	53.99	71.68	20.74	1.53	3.05
M239	M. nudipes	Chongqing	29.59	106.55	274	NA	130	2	38.32	22.25	1.16	15.82	16.98	60.57	77.55	17.76	3.48	3.57
M244	M. sacchariﬂorus	Beijing	39.92	116.4	54	NA	NA	2	36.58	26.83	1.11	15.4	16.51	63.41	79.92	17.61	2.2	3.84
M300	M. sinensis	Shandong	NA	NA	NA	Mid september	233	2	34.86	19.92	1.2	14.38	15.59	54.78	70.37	20.04	1.95	3.51
M301	M. sinensis	Shandong	NA	NA	NA	Mid-August	216.9	2	34.02	17.89	1.26	15.12	16.38	51.91	68.29	19.24	2.24	3.17
M302	M. sinensis	Shandong	NA	NA	NA	Early August	231	2	39.46	21.95	1.25	16.73	17.98	61.41	79.39	13.99	2.62	3.42
M303	M. sinensis	Shandong	NA	NA	NA	Mid september	196.3	2	39.13	26.71	0.88	16.63	17.51	65.83	83.34	15.17	2.24	3.76
M304	M. sinensis	Shandong	NA	NA	NA	Mid september	232.2	2	38.57	25.81	1.12	14.52	15.63	64.37	80.01	15.64	2.36	4.12
M305	M. sinensis	Shandong	NA	NA	NA	Early August	242	2	39.25	21.18	1.5	13.85	15.35	60.43	75.78	14.44	3.79	3.94
M310	hybrids	Hunan	NA	NA	NA	Early August	249	2	31.24	16.46	1.18	13.13	14.31	47.7	62.01	29.65	2.9	3.33
M311	hybrids	Hunan	NA	NA	NA	Mid september	270	2	29.79	17.77	1.13	12.99	14.12	47.56	61.68	29.66	2.82	3.37
M312	hybrids	Hunan	NA	NA	NA	Mid september	180	2	35.88	19.1	1.25	14.34	15.59	54.97	70.56	28.24	2.75	3.53
M315	hybrids	NA	NA	NA	NA	Mid september	250	2	36.87	21.01	1.18	15.21	16.39	57.88	74.27	18.88	2.76	3.53
M316	hybrids	Hunan	NA	NA	NA	Mid september	300	2	38.14	24.13	1.24	14.7	15.94	62.27	78.2	20.79	2.77	3.91
M317	hybrids	Hunan	NA	NA	NA	Mid september	300	2	40.59	26.89	1.31	15.8	17.11	67.48	84.59	13.8	2.88	3.94
M318	hybrids	NA	NA	NA	NA	Early August	240	2	31.74	20.77	1.21	15.92	17.13	52.51	69.64	19.21	NA	3.07
M319	hybrids	Hunan	NA	NA	NA	Early August	290	2	40.21	23.81	1.43	15.5	16.94	64.02	80.96	16.14	3.59	3.78
M321	hybrids	Hunan	NA	NA	NA	Mid september	280	2	36.52	25.57	1.29	12.48	13.77	62.09	75.86	20.24	4.13	4.51
M322	hybrids	Hunan	NA	NA	NA	Mid september	300	2	32.21	17.64	1.13	11.88	13.01	49.84	62.85	34.88	2.12	3.83
M340	M. sacchariﬂorus	Shaanxi	34.48	108.93	371	NA	230	2	35.65	20.43	1.28	16.14	17.42	56.08	73.5	14.2	3.02	3.22
M341	hybrids	Hunan	NA	NA	NA	Mid-July	165	2	40.6	22.92	1.25	16.51	17.76	63.52	81.28	18.12	3.59	3.58
M342	hybrids	Hunan	NA	NA	NA	Mid september	320	2	40.23	21.55	0.93	16.19	17.12	61.78	78.9	16.56	2.55	3.61
M343	hybrids	Hunan	NA	NA	NA	Mid september	280	2	36.52	20.22	0.92	13.85	14.77	56.73	71.5	26.35	2.28	3.84
M344	hybrids	Hunan	NA	NA	NA	Late september	310	2	37.78	28.7	1.42	16.13	17.55	66.48	84.02	13.62	1.88	3.79
M345	hybrids	Hunan	NA	NA	NA	Mid september	320	2	38.13	18.69	1.17	15.88	17.05	56.82	73.87	18.45	2.86	3.33
M346	hybrids	Hunan	NA	NA	NA	Mid september	320	2	38.54	18.8	0.99	16.16	17.15	57.35	74.5	19.57	2.06	3.34
M347	hybrids	Hunan	NA	NA	NA	NA	NA	2	36.26	20.51	1.32	16.2	17.51	56.77	74.28	17.19	2.08	3.24
M348	hybrids	Hunan	NA	NA	NA	Early september	245	2	37.81	18.42	0.98	15.82	16.8	56.23	73.02	17.88	1.68	3.35
M350	M. sacchariﬂorus	Gansu	35.19	107.22	1074	Late september	243.5	2	43.91	22.82	1.07	17.63	18.7	66.73	85.43	12.96	2.17	3.57
M241	M. sacchariﬂorus	NA	NA	NA	NA	Early october	183	2	38.11	22.12	1.14	17.61	18.75	60.23	78.98	13.77	2.52	3.21
